# Supplementary material for: Using Drosophila to identify naturally occurring genetic modifiers of amyloid beta 42- and tau-induced toxicity
Source: G3 (Bethesda). 2023 Jun 13;13(9):jkad132. doi: 10.1093/g3journal/jkad132 (PMC10468303; doi:10.1093/g3journal/jkad132)
Supplement: jkad132_Supplementary_Data [file jkad132_supplementary_data.zip]

Archive with 14 entries (14 files):
- Figure_S10_G3-2023-404168.docx
- Figure_S11_G3-2023-404168.docx
- Figure_S12_G3-2023-404168.docx
- Figure_S1_G3-2023-404168.docx
- Figure_S2_G3-2023-404168.docx
- Figure_S3_G3-2023-404168.docx
- Figure_S4_G3-2023-404168.docx
- Figure_S5_G3-2023-404168.docx
- Figure_S6_G3-2023-404168.docx
- Figure_S7_G3-2023-404168.docx
- Figure_S8_G3-2023-404168.docx
- Figure_S9_G3-2023-404168.docx
- Table_S1_G3-2023-404168.docx
- Table_S2_G3-2023-404168.docx
